# Supplementary material for: Emergence and expansion of carbapenem resistant enterobacterales in the Western Cape Province, South Africa
Source: PLoS One. 2024 Aug 26;19(8):e0309315. doi: 10.1371/journal.pone.0309315 (PMC11346644; doi:10.1371/journal.pone.0309315)
Supplement: S1 Table — (XLSX) [file pone.0309315.s001.xlsx]

## Sheet: Samples
Year	Type	study_patient_no	specimen_type
2016	Clinical	1	Urine
2016	Clinical	2	Swab (superficial)
2016	Clinical	3	Urine
2016	Clinical	4	Fluid aspirate
2016	Clinical	5	Urine
2016	Clinical	6	Urine
2016	Clinical	7	Blood culture
2016	Clinical	8	Tissue
2016	Clinical	9	Urine
2016	Clinical	10	Urine
2016	Clinical	11	Swab (superficial)
2016	Clinical	12	Fluid aspirate
2016	Clinical	13	Fluid aspirate
2016	Clinical	14	Fluid aspirate
2016	Clinical	15	Fluid aspirate
2016	Clinical	16	Abscess (deep)
2016	Clinical	17	Swab (superficial)
2016	Clinical	18	Blood culture
2016	Clinical	19	Urine
2016	Clinical	20	Tissue
2016	Clinical	21	Blood culture
2016	Clinical	22	Urine
2016	Clinical	23	Blood culture
2016	Clinical	24	Urine
2016	Clinical	25	Urine
2016	Clinical	26	Urine
2016	Clinical	27	Fluid aspirate
2016	Clinical	28	Tissue
2016	Clinical	29	Blood culture
2016	Clinical	30	Respiratory
2016	Clinical	31	Blood culture
2016	Clinical	32	Swab (superficial)
2016	Clinical	33	Respiratory
2016	Clinical	34	Urine
2016	Clinical	35	Fluid aspirate
2016	Clinical	36	Urine
2016	Clinical	37	Swab (superficial)
2016	Clinical	38	Urine
2016	Clinical	39	Respiratory
2016	Clinical	40	Urine
2016	Clinical	41	Urine
2016	Clinical	42	Urine
2016	Clinical	43	Swab (superficial)
2016	Clinical	44	Urine
2016	Clinical	45	Urine
2016	Clinical	46	Blood culture
2016	Clinical	47	Swab (superficial)
2016	Clinical	48	Respiratory
2016	Clinical	49	Urine
2016	Clinical	50	Urine
2016	Clinical	51	Urine
2016	Clinical	52	Respiratory
2016	Clinical	53	Urine
2016	Clinical	54	Blood culture
2016	Clinical	55	Respiratory
2016	Clinical	56	Swab (superficial)
2016	Clinical	57	Urine
2016	Clinical	58	Respiratory
2016	Clinical	59	Respiratory
2016	Clinical	60	Urine
2016	Clinical	61	Urine
2016	Clinical	62	Swab (superficial)
2016	Clinical	63	Urine
2016	Clinical	64	Urine
2016	Clinical	65	Swab (superficial)
2016	Clinical	66	Blood culture
2016	Clinical	67	Urine
2016	Clinical	68	Respiratory
2016	Clinical	69	Respiratory
2016	Clinical	70	Swab (superficial)
2016	Clinical	71	Tissue
2016	Clinical	72	Urine
2016	Clinical	73	Urine
2016	Clinical	74	Urine
2016	Clinical	75	Urine
2016	Clinical	76	Urine
2016	Clinical	77	Swab (superficial)
2016	Clinical	78	Urine
2016	Clinical	79	Tissue
2016	Clinical	80	Abscess (deep)
2016	Clinical	81	Abscess (deep)
2016	Clinical	82	Urine
2016	Clinical	83	Urine
2016	Clinical	84	Respiratory
2016	Clinical	85	Urine
2016	Clinical	86	Swab (superficial)
2016	Clinical	87	Urine
2016	Clinical	88	Swab (superficial)
2016	Clinical	89	Urine
2016	Clinical	90	Respiratory
2016	Clinical	91	Blood culture
2016	Clinical	92	Urine
2016	Clinical	93	Urine
2016	Clinical	94	Urine
2016	Clinical	95	Respiratory
2016	Clinical	96	Urine
2016	Clinical	97	Urine
2016	Clinical	98	Swab (superficial)
2016	Clinical	99	Respiratory
2016	Clinical	100	Swab (superficial)
2016	Clinical	101	Urine
2016	Clinical	102	Urine
2016	Clinical	103	Urine
2016	Clinical	104	Fluid aspirate
2016	Clinical	105	Swab (superficial)
2016	Clinical	106	Urine
2016	Clinical	107	Urine
2016	Clinical	108	Urine
2016	Clinical	109	Respiratory
2016	Clinical	110	Blood culture
2016	Clinical	111	Urine
2016	Clinical	112	Swab (superficial)
2016	Clinical	113	Urine
2016	Clinical	114	Urine
2016	Clinical	115	Urine
2016	Clinical	116	Swab (superficial)
2016	Clinical	117	Urine
2016	Clinical	118	Urine
2016	Clinical	119	Urine
2016	Clinical	120	Swab (superficial)
2016	Clinical	121	Urine
2016	Clinical	122	Blood culture
2016	Clinical	123	Swab (superficial)
2016	Clinical	124	Urine
2016	Clinical	125	Blood culture
2016	Clinical	126	Fluid aspirate
2016	Clinical	127	Abscess (deep)
2016	Clinical	128	Swab (superficial)
2016	Clinical	129	Blood culture
2016	Clinical	130	Urine
2016	Clinical	131	Urine
2016	Screen	132	Feacal
2016	Screen	133	Feacal
2016	Screen	134	Urine
2016	Screen	135	Feacal
2016	Screen	136	Feacal
2016	Screen	137	Feacal
2016	Screen	138	Feacal
2016	Screen	139	Feacal
2016	Screen	140	Feacal
2016	Screen	141	Feacal
2016	Screen	142	Feacal
2016	Screen	143	Feacal
2016	Screen	144	Feacal
2016	Screen	145	Feacal
2017	Clinical	146	Urine
2017	Clinical	147	Urine
2017	Clinical	148	Fluid aspirate
2017	Clinical	149	Urine
2017	Clinical	150	Urine
2017	Clinical	151	Blood culture
2017	Clinical	152	Urine
2017	Clinical	153	Urine
2017	Clinical	154	Urine
2017	Clinical	155	Respiratory
2017	Clinical	156	Urine
2017	Clinical	157	Blood culture
2017	Clinical	158	Blood culture
2017	Clinical	159	Urine
2017	Clinical	160	Urine
2017	Clinical	161	Catheter
2017	Clinical	162	Tissue
2017	Clinical	163	Urine
2017	Clinical	164	Tissue
2017	Clinical	165	Urine
2017	Clinical	166	Swab (superficial)
2017	Clinical	167	Catheter
2017	Clinical	168	Urine
2017	Clinical	169	Swab (superficial)
2017	Clinical	170	Fluid aspirate
2017	Clinical	171	Swab (superficial)
2017	Clinical	172	Urine
2017	Clinical	173	Urine
2017	Clinical	174	Tissue
2017	Clinical	175	Respiratory
2017	Clinical	176	Respiratory
2017	Clinical	177	Urine
2017	Clinical	178	Urine
2017	Clinical	179	Urine
2017	Clinical	180	Swab (superficial)
2017	Clinical	181	Blood culture
2017	Clinical	182	Urine
2017	Clinical	183	Urine
2017	Clinical	184	Urine
2017	Clinical	185	Swab (superficial)
2017	Clinical	186	Swab (superficial)
2017	Clinical	187	Urine
2017	Clinical	188	Feacal
2017	Clinical	189	Urine
2017	Clinical	190	Urine
2017	Clinical	191	Blood culture
2017	Clinical	192	Fluid aspirate
2017	Clinical	193	Urine
2017	Clinical	194	Swab (superficial)
2017	Clinical	195	Urine
2017	Clinical	196	Urine
2017	Clinical	197	Urine
2017	Clinical	198	Urine
2017	Clinical	199	Blood culture
2017	Clinical	200	Urine
2017	Clinical	201	Blood culture
2017	Clinical	202	Urine
2017	Clinical	203	Urine
2017	Clinical	204	Respiratory
2017	Clinical	205	Respiratory
2017	Clinical	206	Urine
2017	Clinical	207	Urine
2017	Clinical	208	Tissue
2017	Clinical	209	Urine
2017	Clinical	210	Blood culture
2017	Clinical	211	Blood culture
2017	Clinical	212	Urine
2017	Clinical	213	Urine
2017	Clinical	214	Urine
2017	Clinical	215	Urine
2017	Clinical	216	Urine
2017	Clinical	217	Urine
2017	Clinical	218	Blood culture
2017	Clinical	219	Swab (superficial)
2017	Clinical	220	Blood culture
2017	Clinical	221	Swab (superficial)
2017	Clinical	222	Urine
2017	Clinical	223	Fluid aspirate
2017	Clinical	224	Urine
2017	Clinical	225	Fluid aspirate
2017	Clinical	226	Respiratory
2017	Clinical	227	Fluid aspirate
2017	Clinical	228	Urine
2017	Clinical	229	Urine
2017	Clinical	230	Urine
2017	Clinical	231	Urine
2017	Clinical	232	Respiratory
2017	Clinical	233	Fluid aspirate
2017	Clinical	234	Urine
2017	Clinical	235	Blood culture
2017	Clinical	236	Urine
2017	Clinical	237	Urine
2017	Clinical	238	Swab (superficial)
2017	Clinical	239	Respiratory
2017	Clinical	240	Respiratory
2017	Clinical	241	Tissue
2017	Clinical	242	urine
2017	Clinical	243	Urine
2017	Clinical	244	Respiratory
2017	Clinical	245	Urine
2017	Clinical	246	Urine
2017	Clinical	247	Urine
2017	Clinical	248	Catheter
2017	Clinical	249	Urine
2017	Clinical	250	Urine
2017	Clinical	251	Urine
2017	Clinical	252	Urine
2017	Clinical	253	Urine
2017	Clinical	254	Respiratory
2017	Clinical	255	Blood culture
2017	Clinical	256	Urine
2017	Clinical	257	Feacal
2017	Clinical	258	Urine
2017	Clinical	259	Respiratory
2017	Clinical	260	Respiratory
2017	Clinical	261	Fluid aspirate
2017	Clinical	262	Blood culture
2017	Clinical	263	Abscess (deep)
2017	Clinical	264	Blood culture
2017	Clinical	265	Urine
2017	Clinical	266	Urine
2017	Clinical	267	Fluid aspirate
2017	Clinical	268	Urine
2017	Clinical	269	Urine
2017	Clinical	270	Urine
2017	Clinical	271	Catheter
2017	Clinical	272	Respiratory
2017	Clinical	273	Tissue
2017	Screen	274	Feacal
2017	Screen	275	Feacal
2017	Screen	276	Urine
2017	Screen	277	Urine
2017	Screen	278	Feacal
2017	Screen	279	Feacal
2017	Screen	280	Feacal
2017	Screen	281	Feacal
2017	Screen	282	Feacal
2018	Clinical	283	Blood culture
2018	Clinical	284	Blood culture
2018	Clinical	285	Respiratory
2018	Clinical	286	Swab (superficial)
2018	Clinical	287	Respiratory
2018	Clinical	288	Respiratory
2018	Clinical	289	Swab (superficial)
2018	Clinical	290	Urine
2018	Clinical	291	Urine
2018	Clinical	292	Swab (superficial)
2018	Clinical	293	Fluid aspirate
2018	Clinical	294	Urine
2018	Clinical	295	Respiratory
2018	Clinical	296	Blood culture
2018	Clinical	297	Urine
2018	Clinical	298	Abscess (deep)
2018	Clinical	299	Urine
2018	Clinical	300	Swab (superficial)
2018	Clinical	301	Urine
2018	Clinical	302	Feacal
2018	Clinical	303	Swab (superficial)
2018	Clinical	304	Blood culture
2018	Clinical	305	Urine
2018	Clinical	306	Fluid aspirate
2018	Clinical	307	Urine
2018	Clinical	308	Blood culture
2018	Clinical	309	Urine
2018	Clinical	310	Fluid aspirate
2018	Clinical	311	Blood culture
2018	Clinical	312	Swab (superficial)
2018	Clinical	313	Swab (superficial)
2018	Clinical	314	Swab (superficial)
2018	Clinical	315	Fluid aspirate
2018	Clinical	316	Fluid aspirate
2018	Clinical	317	Catheter
2018	Clinical	318	Blood culture
2018	Clinical	319	Respiratory
2018	Clinical	320	Swab (superficial)
2018	Clinical	321	Swab (superficial)
2018	Clinical	322	Urine
2018	Clinical	323	Blood culture
2018	Clinical	324	Urine
2018	Clinical	325	Respiratory
2018	Clinical	326	Blood culture
2018	Clinical	327	Urine
2018	Clinical	328	Urine
2018	Clinical	329	Urine
2018	Clinical	330	Urine
2018	Clinical	331	Urine
2018	Clinical	332	Blood culture
2018	Clinical	333	Blood culture
2018	Clinical	334	Respiratory
2018	Clinical	335	Urine
2018	Clinical	336	Tissue
2018	Clinical	337	Blood culture
2018	Clinical	338	Urine
2018	Clinical	339	Respiratory
2018	Clinical	340	Blood culture
2018	Clinical	341	Urine
2018	Clinical	342	Tissue
2018	Clinical	343	Urine
2018	Clinical	344	Urine
2018	Clinical	345	Urine
2018	Clinical	346	Blood culture
2018	Clinical	347	Swab (superficial)
2018	Clinical	348	Blood culture
2018	Clinical	349	Respiratory
2018	Clinical	350	Fluid aspirate
2018	Clinical	351	Swab (superficial)
2018	Clinical	352	Urine
2018	Clinical	353	Abscess (deep)
2018	Clinical	354	Urine
2018	Clinical	355	Respiratory
2018	Clinical	356	Blood culture
2018	Clinical	357	Respiratory
2018	Clinical	358	Tissue
2018	Clinical	359	Blood culture
2018	Clinical	360	Fluid aspirate
2018	Clinical	361	Respiratory
2018	Clinical	362	Swab (superficial)
2018	Clinical	363	Blood culture
2018	Clinical	364	Blood culture
2018	Clinical	365	Urine
2018	Clinical	366	Catheter
2018	Clinical	367	Tissue
2018	Clinical	368	Blood culture
2018	Clinical	369	Catheter
2018	Clinical	370	Respiratory
2018	Clinical	371	Urine
2018	Clinical	372	Swab (superficial)
2018	Clinical	373	Blood culture
2018	Clinical	374	Blood culture
2018	Clinical	375	Tissue
2018	Clinical	376	Blood culture
2018	Clinical	377	Respiratory
2018	Clinical	378	Blood culture
2018	Clinical	379	Blood culture
2018	Clinical	380	Blood culture
2018	Clinical	381	Fluid aspirate
2018	Clinical	382	Blood culture
2018	Clinical	383	Urine
2018	Clinical	384	Urine
2018	Clinical	385	Blood culture
2018	Clinical	386	Urine
2018	Clinical	387	Swab (superficial)
2018	Clinical	388	Urine
2018	Clinical	389	Swab (superficial)
2018	Clinical	390	Abscess (deep)
2018	Clinical	391	Urine
2018	Clinical	392	Blood culture
2018	Clinical	393	Abscess (deep)
2018	Clinical	394	Urine
2018	Clinical	395	Urine
2018	Clinical	396	Blood culture
2018	Clinical	397	Respiratory
2018	Clinical	398	Blood culture
2018	Clinical	399	Tissue
2018	Clinical	400	Blood culture
2018	Clinical	401	Urine
2018	Clinical	402	Respiratory
2018	Clinical	403	Blood culture
2018	Clinical	404	Urine
2018	Clinical	405	Blood culture
2018	Clinical	406	Urine
2018	Clinical	407	Blood culture
2018	Clinical	408	Blood culture
2018	Clinical	409	Urine
2018	Clinical	410	Urine
2018	Clinical	411	Catheter
2018	Clinical	412	Swab (superficial)
2018	Clinical	413	Respiratory
2018	Clinical	414	Urine
2018	Clinical	415	Urine
2018	Clinical	416	Urine
2018	Clinical	417	Blood culture
2018	Clinical	418	Urine
2018	Clinical	419	Urine
2018	Clinical	420	Swab (superficial)
2018	Clinical	421	Blood culture
2018	Clinical	422	Urine
2018	Clinical	423	Fluid aspirate
2018	Clinical	424	Respiratory
2018	Clinical	425	Swab (superficial)
2018	Clinical	426	Urine
2018	Clinical	427	Urine
2018	Clinical	428	Urine
2018	Clinical	429	Fluid aspirate
2018	Clinical	430	Urine
2018	Clinical	431	Urine
2018	Clinical	432	Urine
2018	Clinical	433	Fluid aspirate
2018	Clinical	434	Urine
2018	Clinical	435	Swab (superficial)
2018	Clinical	436	Fluid aspirate
2018	Clinical	437	Urine
2018	Clinical	438	Urine
2018	Clinical	439	Respiratory
2018	Clinical	440	Urine
2018	Clinical	441	Urine
2018	Clinical	442	Tissue
2018	Clinical	443	Urine
2018	Clinical	444	Swab (superficial)
2018	Clinical	445	Tissue
2018	Clinical	446	Swab (superficial)
2018	Clinical	447	Swab (superficial)
2018	Clinical	448	Blood culture
2018	Clinical	449	Respiratory
2018	Clinical	450	Urine
2018	Clinical	451	Urine
2018	Clinical	452	Respiratory
2018	Clinical	453	Urine
2018	Clinical	454	Swab (superficial)
2018	Clinical	455	Tissue
2018	Clinical	456	Respiratory
2018	Clinical	457	Blood culture
2018	Clinical	458	Blood culture
2018	Clinical	459	Urine
2018	Clinical	460	Respiratory
2018	Clinical	461	Tissue
2018	Clinical	462	Urine
2018	Clinical	463	Urine
2018	Clinical	464	Urine
2018	Clinical	465	Tissue
2018	Clinical	466	Urine
2018	Clinical	467	Urine
2018	Clinical	468	Blood culture
2018	Clinical	469	Catheter
2018	Clinical	470	Fluid aspirate
2018	Clinical	471	Blood culture
2018	Clinical	472	Urine
2018	Clinical	473	Blood culture
2018	Clinical	474	Blood culture
2018	Clinical	475	Swab (superficial)
2018	Clinical	476	Urine
2018	Clinical	477	Urine
2018	Clinical	478	Tissue
2018	Clinical	479	Blood culture
2018	Clinical	480	Urine
2018	Clinical	481	Swab (superficial)
2018	Clinical	482	Fluid aspirate
2018	Clinical	483	Fluid aspirate
2018	Clinical	484	Blood culture
2018	Clinical	485	Blood culture
2018	Clinical	486	Urine
2018	Clinical	487	Respiratory
2018	Clinical	488	Tissue
2018	Clinical	489	Urine
2018	Clinical	490	Tissue
2018	Clinical	491	Urine
2018	Clinical	492	Blood culture
2018	Clinical	493	Urine
2018	Clinical	494	Urine
2018	Clinical	495	Blood culture
2018	Clinical	496	Swab (superficial)
2018	Clinical	497	Respiratory
2018	Clinical	498	Urine
2018	Clinical	499	Urine
2018	Clinical	500	Urine
2018	Clinical	501	Urine
2018	Clinical	502	Tissue
2018	Clinical	503	Urine
2018	Clinical	504	Abscess (deep)
2018	Clinical	505	Tissue
2018	Clinical	506	Blood culture
2018	Clinical	507	Fluid aspirate
2018	Clinical	508	Urine
2018	Clinical	509	Blood culture
2018	Clinical	510	Swab (superficial)
2018	Clinical	511	Urine
2018	Clinical	512	Urine
2018	Screen	513	Feacal
2018	Screen	514	Feacal
2018	Screen	515	Feacal
2018	Screen	516	Feacal
2018	Screen	517	Feacal
2018	Screen	518	Feacal
2018	Screen	519	Feacal
2018	Screen	520	Feacal
2018	Screen	521	Feacal
2018	Screen	522	Feacal
2018	Screen	523	Feacal
2018	Screen	524	Feacal
2018	Screen	525	Feacal
2018	Screen	526	Feacal
2018	Screen	527	Feacal
2018	Screen	528	Feacal
2018	Screen	529	Feacal
2018	Screen	530	Feacal
2018	Screen	531	Feacal
2018	Screen	532	Feacal
2018	Screen	533	Feacal
2018	Screen	534	Feacal
2018	Screen	535	Feacal
2018	Screen	536	Urine
2018	Screen	537	Feacal
2018	Screen	538	Feacal
2018	Screen	539	Feacal
2018	Screen	540	Feacal
2018	Screen	541	Feacal
2018	Screen	542	Feacal
2018	Screen	543	Feacal
2018	Screen	544	Feacal
2018	Screen	545	Feacal
2018	Screen	546	Feacal
2019	Clinical	547	Urine
2019	Clinical	548	Swab (superficial)
2019	Clinical	549	Urine
2019	Clinical	550	Blood culture
2019	Clinical	551	Respiratory
2019	Clinical	552	Tissue
2019	Clinical	553	Urine
2019	Clinical	554	Tissue
2019	Clinical	555	Tissue
2019	Clinical	556	Urine
2019	Clinical	557	Urine
2019	Clinical	558	Respiratory
2019	Clinical	559	Urine
2019	Clinical	560	Blood culture
2019	Clinical	561	Urine
2019	Clinical	562	Urine
2019	Clinical	563	Urine
2019	Clinical	564	Urine
2019	Clinical	565	urine
2019	Clinical	566	Swab (superficial)
2019	Clinical	567	Blood culture
2019	Clinical	568	Urine
2019	Clinical	569	Urine
2019	Clinical	570	Respiratory
2019	Clinical	571	Blood culture
2019	Clinical	572	Fluid aspirate
2019	Clinical	573	Blood culture
2019	Clinical	574	Urine
2019	Clinical	575	Urine
2019	Clinical	576	Urine
2019	Clinical	577	Urine
2019	Clinical	578	Blood culture
2019	Clinical	579	Urine
2019	Clinical	580	Urine
2019	Clinical	581	Respiratory
2019	Clinical	582	Respiratory
2019	Clinical	583	Urine
2019	Clinical	584	Blood culture
2019	Clinical	585	Blood culture
2019	Clinical	586	Swab (superficial)
2019	Clinical	587	Urine
2019	Clinical	588	Urine
2019	Clinical	589	Urine
2019	Clinical	590	Urine
2019	Clinical	591	Respiratory
2019	Clinical	592	Urine
2019	Clinical	593	Catheter
2019	Clinical	594	Swab (superficial)
2019	Clinical	595	Blood culture
2019	Clinical	596	Blood culture
2019	Clinical	597	Urine
2019	Clinical	598	Urine
2019	Clinical	599	Respiratory
2019	Clinical	600	Swab (superficial)
2019	Clinical	601	Fluid aspirate
2019	Clinical	602	Fluid aspirate
2019	Clinical	603	Blood culture
2019	Clinical	604	Abscess (deep)
2019	Clinical	605	Respiratory
2019	Clinical	606	Swab (superficial)
2019	Clinical	607	Urine
2019	Clinical	608	Blood culture
2019	Clinical	609	Urine
2019	Clinical	610	Blood culture
2019	Clinical	611	Abscess (deep)
2019	Clinical	612	Urine
2019	Clinical	613	Blood culture
2019	Clinical	614	Urine
2019	Clinical	615	Catheter
2019	Clinical	616	Blood culture
2019	Clinical	617	Urine
2019	Clinical	618	Swab (superficial)
2019	Clinical	619	Tissue
2019	Clinical	620	Respiratory
2019	Clinical	621	Urine
2019	Clinical	622	Swab (superficial)
2019	Clinical	623	Urine
2019	Clinical	624	Blood culture
2019	Clinical	625	Respiratory
2019	Clinical	626	Urine
2019	Clinical	627	Fluid aspirate
2019	Clinical	628	Swab (superficial)
2019	Clinical	629	Respiratory
2019	Clinical	630	Urine
2019	Clinical	631	Blood culture
2019	Clinical	632	Urine
2019	Clinical	633	Swab (superficial)
2019	Clinical	634	Urine
2019	Clinical	635	Respiratory
2019	Clinical	636	Blood culture
2019	Clinical	637	Blood culture
2019	Clinical	638	Urine
2019	Clinical	639	Urine
2019	Clinical	640	Urine
2019	Clinical	641	Tissue
2019	Clinical	642	Respiratory
2019	Clinical	643	Catheter
2019	Clinical	644	Urine
2019	Clinical	645	Blood culture
2019	Clinical	646	Urine
2019	Clinical	647	Fluid aspirate
2019	Clinical	648	Urine
2019	Clinical	649	Tissue
2019	Clinical	650	Urine
2019	Clinical	651	Tissue
2019	Clinical	652	Urine
2019	Clinical	653	Respiratory
2019	Clinical	654	Urine
2019	Clinical	655	Urine
2019	Clinical	656	Urine
2019	Clinical	657	Swab (superficial)
2019	Clinical	658	Blood culture
2019	Clinical	659	Respiratory
2019	Clinical	660	Urine
2019	Clinical	661	Blood culture
2019	Clinical	662	Urine
2019	Clinical	663	Urine
2019	Clinical	664	Blood culture
2019	Clinical	665	Urine
2019	Clinical	666	Tissue
2019	Clinical	667	Urine
2019	Clinical	668	Catheter
2019	Clinical	669	Tissue
2019	Clinical	670	Urine
2019	Clinical	671	Catheter
2019	Clinical	672	Respiratory
2019	Clinical	673	Urine
2019	Clinical	674	Urine
2019	Clinical	675	Swab (superficial)
2019	Clinical	676	Catheter
2019	Clinical	677	Catheter
2019	Clinical	678	Swab (superficial)
2019	Clinical	679	Urine
2019	Clinical	680	Fluid aspirate
2019	Clinical	681	Blood culture
2019	Clinical	682	Urine
2019	Clinical	683	Blood culture
2019	Clinical	684	Urine
2019	Clinical	685	Catheter
2019	Clinical	686	Urine
2019	Clinical	687	Swab (superficial)
2019	Clinical	688	Fluid aspirate
2019	Clinical	689	Urine
2019	Clinical	690	Blood culture
2019	Clinical	691	Urine
2019	Clinical	692	Respiratory
2019	Clinical	693	Urine
2019	Clinical	694	Urine
2019	Clinical	695	Urine
2019	Clinical	696	Urine
2019	Clinical	697	Urine
2019	Clinical	698	Urine
2019	Clinical	699	Urine
2019	Clinical	700	Swab (superficial)
2019	Clinical	701	Urine
2019	Clinical	702	Blood culture
2019	Clinical	703	Fluid aspirate
2019	Clinical	704	Urine
2019	Clinical	705	Respiratory
2019	Clinical	706	Urine
2019	Clinical	707	Blood culture
2019	Clinical	708	Urine
2019	Clinical	709	Respiratory
2019	Clinical	710	Urine
2019	Clinical	711	Urine
2019	Clinical	712	Abscess (deep)
2019	Clinical	713	Urine
2019	Clinical	714	Blood culture
2019	Clinical	715	Blood culture
2019	Clinical	716	Respiratory
2019	Clinical	717	Urine
2019	Clinical	718	Urine
2019	Clinical	719	Urine
2019	Clinical	720	Urine
2019	Clinical	721	Respiratory
2019	Clinical	722	Blood culture
2019	Clinical	723	Urine
2019	Clinical	724	Urine
2019	Clinical	725	Urine
2019	Clinical	726	Urine
2019	Clinical	727	Urine
2019	Clinical	728	Urine
2019	Clinical	729	Urine
2019	Clinical	730	Urine
2019	Clinical	731	Urine
2019	Clinical	732	Blood culture
2019	Clinical	733	Respiratory
2019	Clinical	734	Swab (superficial)
2019	Clinical	735	Urine
2019	Clinical	736	Urine
2019	Clinical	737	Catheter
2019	Clinical	738	Urine
2019	Clinical	739	Respiratory
2019	Clinical	740	Respiratory
2019	Clinical	741	Swab (superficial)
2019	Clinical	742	Respiratory
2019	Clinical	743	Blood culture
2019	Clinical	744	Respiratory
2019	Clinical	745	Catheter
2019	Clinical	746	Blood culture
2019	Clinical	747	Urine
2019	Clinical	748	Blood culture
2019	Clinical	749	Urine
2019	Clinical	750	Urine
2019	Clinical	751	Urine
2019	Clinical	752	Blood culture
2019	Clinical	753	Blood culture
2019	Clinical	754	Urine
2019	Clinical	755	Urine
2019	Clinical	756	Urine
2019	Clinical	757	Swab (superficial)
2019	Clinical	758	Catheter
2019	Clinical	759	Urine
2019	Clinical	760	Blood culture
2019	Clinical	761	Urine
2019	Clinical	762	Blood culture
2019	Clinical	763	Fluid aspirate
2019	Clinical	764	Swab (superficial)
2019	Clinical	765	Tissue
2019	Clinical	766	Urine
2019	Clinical	767	Respiratory
2019	Clinical	768	Fluid aspirate
2019	Clinical	769	Urine
2019	Clinical	770	Catheter
2019	Clinical	771	Tissue
2019	Clinical	772	Urine
2019	Clinical	773	Swab (superficial)
2019	Clinical	774	Respiratory
2019	Clinical	775	Urine
2019	Clinical	776	Respiratory
2019	Clinical	777	Tissue
2019	Clinical	778	Blood culture
2019	Clinical	779	Urine
2019	Clinical	780	Blood culture
2019	Clinical	781	Blood culture
2019	Clinical	782	Urine
2019	Clinical	783	Urine
2019	Clinical	784	Urine
2019	Clinical	785	Respiratory
2019	Clinical	786	Blood culture
2019	Clinical	787	Fluid aspirate
2019	Clinical	788	Urine
2019	Clinical	789	Urine
2019	Clinical	790	Blood culture
2019	Clinical	791	Blood culture
2019	Clinical	792	Fluid aspirate
2019	Clinical	793	Urine
2019	Clinical	794	Urine
2019	Clinical	795	Blood culture
2019	Clinical	796	Respiratory
2019	Clinical	797	Blood culture
2019	Clinical	798	Urine
2019	Clinical	799	Respiratory
2019	Clinical	800	Urine
2019	Clinical	801	Blood culture
2019	Clinical	802	Swab (superficial)
2019	Clinical	803	Urine
2019	Clinical	804	Urine
2019	Clinical	805	Urine
2019	Clinical	806	Respiratory
2019	Clinical	807	Swab (superficial)
2019	Clinical	808	Respiratory
2019	Clinical	809	Urine
2019	Clinical	810	Blood culture
2019	Clinical	811	Tissue
2019	Clinical	812	Blood culture
2019	Clinical	813	Blood culture
2019	Clinical	814	Urine
2019	Clinical	815	Respiratory
2019	Clinical	816	Tissue
2019	Clinical	817	Urine
2019	Clinical	818	Blood culture
2019	Clinical	819	Fluid aspirate
2019	Clinical	820	Respiratory
2019	Clinical	821	Fluid aspirate
2019	Clinical	822	Blood culture
2019	Clinical	823	Catheter
2019	Clinical	824	Fluid aspirate
2019	Clinical	825	Swab (superficial)
2019	Clinical	826	Tissue
2019	Clinical	827	Urine
2019	Clinical	828	Urine
2019	Clinical	829	Blood culture
2019	Clinical	830	Urine
2019	Clinical	831	Blood culture
2019	Clinical	832	Swab (superficial)
2019	Clinical	833	Blood culture
2019	Clinical	834	Urine
2019	Clinical	835	Urine
2019	Clinical	836	Urine
2019	Clinical	837	Urine
2019	Clinical	838	Fluid aspirate
2019	Clinical	839	Urine
2019	Clinical	840	Tissue
2019	Clinical	841	Urine
2019	Clinical	842	Tissue
2019	Clinical	843	Blood culture
2019	Clinical	844	Fluid aspirate
2019	Clinical	845	Urine
2019	Clinical	846	Respiratory
2019	Clinical	847	Urine
2019	Clinical	848	Urine
2019	Clinical	849	Urine
2019	Clinical	850	Respiratory
2019	Clinical	851	Blood culture
2019	Clinical	852	Urine
2019	Clinical	853	Fluid aspirate
2019	Clinical	854	Urine
2019	Clinical	855	Urine
2019	Clinical	856	Urine
2019	Clinical	857	Urine
2019	Clinical	858	urine
2019	Clinical	859	Urine
2019	Clinical	860	Urine
2019	Clinical	861	Blood culture
2019	Clinical	862	Swab (superficial)
2019	Clinical	863	Urine
2019	Clinical	864	Blood culture
2019	Clinical	865	Blood culture
2019	Clinical	866	Tissue
2019	Clinical	867	Urine
2019	Clinical	868	Urine
2019	Clinical	869	Tissue
2019	Clinical	870	Fluid aspirate
2019	Clinical	871	Swab (superficial)
2019	Clinical	872	Blood culture
2019	Clinical	873	Respiratory
2019	Clinical	874	Swab (superficial)
2019	Clinical	875	Urine
2019	Clinical	876	Urine
2019	Clinical	877	Urine
2019	Clinical	878	Urine
2019	Clinical	879	Urine
2019	Clinical	880	Urine
2019	Clinical	881	Urine
2019	Clinical	882	Urine
2019	Clinical	883	Urine
2019	Clinical	884	Abscess (deep)
2019	Clinical	885	Urine
2019	Clinical	886	Swab (superficial)
2019	Clinical	887	Swab (superficial)
2019	Clinical	888	Urine
2019	Clinical	889	Urine
2019	Clinical	890	Fluid aspirate
2019	Clinical	891	Swab (superficial)
2019	Clinical	892	Urine
2019	Clinical	893	Urine
2019	Clinical	894	Urine
2019	Clinical	895	Urine
2019	Clinical	896	Respiratory
2019	Clinical	897	Urine
2019	Clinical	898	Swab (superficial)
2019	Clinical	899	Swab (superficial)
2019	Clinical	900	Swab (superficial)
2019	Clinical	901	Abscess (deep)
2019	Clinical	902	Blood culture
2019	Clinical	903	Fluid aspirate
2019	Clinical	904	Blood culture
2019	Clinical	905	Urine
2019	Clinical	906	Catheter
2019	Clinical	907	Urine
2019	Clinical	908	Tissue
2019	Clinical	909	Blood culture
2019	Clinical	910	Urine
2019	Clinical	911	Urine
2019	Clinical	912	Urine
2019	Clinical	913	Blood culture
2019	Clinical	914	Swab (superficial)
2019	Clinical	915	Swab (superficial)
2019	Clinical	916	Urine
2019	Clinical	917	Urine
2019	Clinical	918	Blood culture
2019	Clinical	919	Blood culture
2019	Clinical	920	Respiratory
2019	Clinical	921	Respiratory
2019	Clinical	922	Urine
2019	Clinical	923	Blood culture
2019	Clinical	924	Urine
2019	Clinical	925	Urine
2019	Clinical	926	Urine
2019	Clinical	927	Blood culture
2019	Clinical	928	Urine
2019	Clinical	929	Blood culture
2019	Clinical	930	Blood culture
2019	Clinical	931	Respiratory
2019	Clinical	932	Catheter
2019	Clinical	933	Blood culture
2019	Clinical	934	Swab (superficial)
2019	Clinical	935	Respiratory
2019	Clinical	936	Tissue
2019	Clinical	937	Swab (superficial)
2019	Clinical	938	Swab (superficial)
2019	Clinical	939	Respiratory
2019	Clinical	940	Blood culture
2019	Clinical	941	Urine
2019	Clinical	942	Urine
2019	Clinical	943	Urine
2019	Clinical	944	Respiratory
2019	Clinical	945	Urine
2019	Clinical	946	Urine
2019	Clinical	947	Blood culture
2019	Clinical	948	Respiratory
2019	Clinical	949	Urine
2019	Clinical	950	Urine
2019	Clinical	951	Urine
2019	Clinical	952	Urine
2019	Clinical	953	Blood culture
2019	Clinical	954	Blood culture
2019	Clinical	955	Urine
2019	Clinical	956	Swab (superficial)
2019	Clinical	957	Swab (superficial)
2019	Clinical	958	Fluid aspirate
2019	Clinical	959	Swab (superficial)
2019	Clinical	960	Urine
2019	Clinical	961	Urine
2019	Clinical	962	Respiratory
2019	Clinical	963	Urine
2019	Clinical	964	Fluid aspirate
2019	Clinical	965	Urine
2019	Clinical	966	Blood culture
2019	Clinical	967	Urine
2019	Clinical	968	Blood culture
2019	Clinical	969	Urine
2019	Clinical	970	Urine
2019	Clinical	971	Fluid aspirate
2019	Clinical	972	Fluid aspirate
2019	Clinical	973	Urine
2019	Clinical	974	Urine
2019	Clinical	975	Urine
2019	Clinical	976	Urine
2019	Clinical	977	Urine
2019	Clinical	978	Blood culture
2019	Clinical	979	Catheter
2019	Clinical	980	Urine
2019	Clinical	981	Urine
2019	Clinical	982	Swab (superficial)
2019	Clinical	983	Urine
2019	Clinical	984	Urine
2019	Clinical	985	Blood culture
2019	Clinical	986	Blood culture
2019	Clinical	987	Urine
2019	Clinical	988	Catheter
2019	Clinical	989	Urine
2019	Clinical	990	Swab (superficial)
2019	Clinical	991	Respiratory
2019	Clinical	992	Swab (superficial)
2019	Clinical	993	Urine
2019	Clinical	994	Blood culture
2019	Clinical	995	Urine
2019	Clinical	996	Tissue
2019	Clinical	997	Urine
2019	Clinical	998	Urine
2019	Clinical	999	Tissue
2019	Clinical	1000	Urine
2019	Clinical	1001	Urine
2019	Clinical	1002	Urine
2019	Clinical	1003	Fluid aspirate
2019	Clinical	1004	Blood culture
2019	Clinical	1005	Swab (superficial)
2019	Clinical	1006	Catheter
2019	Clinical	1007	Urine
2019	Clinical	1008	Urine
2019	Clinical	1009	Urine
2019	Clinical	1010	Swab (superficial)
2019	Clinical	1011	Urine
2019	Clinical	1012	Blood culture
2019	Clinical	1013	Urine
2019	Clinical	1014	Urine
2019	Clinical	1015	Urine
2019	Clinical	1016	Urine
2019	Clinical	1017	Respiratory
2019	Clinical	1018	Urine
2019	Clinical	1019	Blood culture
2019	Clinical	1020	Urine
2019	Clinical	1021	Fluid aspirate
2019	Clinical	1022	Blood culture
2019	Clinical	1023	Swab (superficial)
2019	Clinical	1024	Swab (superficial)
2019	Clinical	1025	Abscess (deep)
2019	Clinical	1026	Blood culture
2019	Clinical	1027	Blood culture
2019	Clinical	1028	Respiratory
2019	Clinical	1029	Respiratory
2019	Clinical	1030	Urine
2019	Clinical	1031	Fluid aspirate
2019	Clinical	1032	Urine
2019	Clinical	1033	Urine
2019	Clinical	1034	Urine
2019	Clinical	1035	Fluid aspirate
2019	Clinical	1036	Blood culture
2019	Clinical	1037	Urine
2019	Clinical	1038	Catheter
2019	Clinical	1039	Swab (superficial)
2019	Clinical	1040	Blood culture
2019	Clinical	1041	Urine
2019	Clinical	1042	Urine
2019	Clinical	1043	Respiratory
2019	Clinical	1044	Urine
2019	Clinical	1045	Fluid aspirate
2019	Clinical	1046	Urine
2019	Clinical	1047	Urine
2019	Clinical	1048	Blood culture
2019	Clinical	1049	Urine
2019	Clinical	1050	Blood culture
2019	Clinical	1051	Urine
2019	Clinical	1052	Urine
2019	Clinical	1053	Urine
2019	Clinical	1054	Urine
2019	Clinical	1055	Urine
2019	Clinical	1056	Urine
2019	Clinical	1057	Tissue
2019	Clinical	1058	Blood culture
2019	Clinical	1059	Blood culture
2019	Clinical	1060	Urine
2019	Clinical	1061	Tissue
2019	Clinical	1062	Urine
2019	Clinical	1063	Abscess (deep)
2019	Clinical	1064	Urine
2019	Clinical	1065	Urine
2019	Clinical	1066	Respiratory
2019	Clinical	1067	Blood culture
2019	Clinical	1068	Respiratory
2019	Screen	1069	Feacal
2019	Screen	1070	Feacal
2019	Screen	1071	Feacal
2019	Screen	1072	Feacal
2019	Screen	1073	Feacal
2019	Screen	1074	Feacal
2019	Screen	1075	Feacal
2019	Screen	1076	Feacal
2019	Screen	1077	Feacal
2019	Screen	1078	Feacal
2019	Screen	1079	Feacal
2019	Screen	1080	Feacal
2019	Screen	1081	Feacal
2019	Screen	1082	Feacal
2019	Screen	1083	Feacal
2019	Screen	1084	Feacal
2019	Screen	1085	Feacal
2019	Screen	1086	Feacal
2019	Screen	1087	Feacal
2019	Screen	1088	Feacal
2019	Screen	1089	Feacal
2019	Screen	1090	Feacal
2019	Screen	1091	Feacal
2019	Screen	1092	Feacal
2019	Screen	1093	Feacal
2019	Screen	1094	Feacal
2019	Screen	1095	Feacal
2019	Screen	1096	Feacal
2019	Screen	1097	Feacal
2019	Screen	1098	Feacal
2019	Screen	1099	Feacal
2019	Screen	1100	Feacal
2019	Screen	1101	Feacal
2019	Screen	1102	Feacal
2019	Screen	1103	Feacal
2019	Screen	1104	Feacal
2019	Screen	1105	Feacal
2019	Screen	1106	Feacal
2019	Screen	1107	Feacal
2019	Screen	1108	Feacal
2019	Screen	1109	Feacal
2019	Screen	1110	Feacal
2019	Screen	1111	Feacal
2019	Screen	1112	Feacal
2019	Screen	1113	Feacal
2019	Screen	1114	Feacal
2019	Screen	1115	Feacal
2019	Screen	1116	Swab (superficial)
2019	Screen	1117	Feacal
2019	Screen	1118	Feacal
2019	Screen	1119	Feacal
2019	Screen	1120	Feacal
2019	Screen	1121	Swab (superficial)
2019	Screen	1122	Feacal
2019	Screen	1123	Feacal
2019	Screen	1124	Feacal
2019	Screen	1125	Feacal
2019	Screen	1126	Feacal
2019	Screen	1127	Feacal
2019	Screen	1128	Feacal
2019	Screen	1129	Feacal
2019	Screen	1130	Feacal
2019	Screen	1131	Feacal
2019	Screen	1132	Feacal
2019	Screen	1133	Feacal
2019	Screen	1134	Feacal
2019	Screen	1135	Feacal
2019	Screen	1136	Feacal
2019	Screen	1137	Feacal
2019	Screen	1138	Feacal
2019	Screen	1139	Feacal
2019	Screen	1140	Swab (superficial)
2019	Screen	1141	Swab (superficial)
2019	Screen	1142	Feacal
2019	Screen	1143	Feacal
2019	Screen	1144	Feacal
2019	Screen	1145	Feacal
2019	Screen	1146	Feacal
2019	Screen	1147	Feacal
2019	Screen	1148	Feacal
2019	Screen	1149	Feacal
2019	Screen	1150	Feacal
2019	Screen	1151	Feacal
2019	Screen	1152	Feacal
2019	Screen	1153	Feacal
2019	Screen	1154	Feacal
2019	Screen	1155	Feacal
2019	Screen	1156	Feacal
2019	Screen	1157	Feacal
2019	Screen	1158	Feacal
2019	Screen	1159	Feacal
2019	Screen	1160	Feacal
2019	Screen	1161	Feacal
2019	Screen	1162	Swab (superficial)
2019	Screen	1163	Feacal
2019	Screen	1164	Feacal
2019	Screen	1165	Feacal
2019	Screen	1166	Feacal
2019	Screen	1167	Feacal
2019	Screen	1168	Feacal
2019	Screen	1169	Swab (superficial)
2019	Screen	1170	Feacal
2019	Screen	1171	Feacal
2019	Screen	1172	Feacal
2019	Screen	1173	Feacal
2019	Screen	1174	Feacal
2019	Screen	1175	Feacal
2019	Screen	1176	Feacal
2019	Screen	1177	Feacal
2019	Screen	1178	Feacal
2019	Screen	1179	Feacal
2019	Screen	1180	Feacal
2019	Screen	1181	Feacal
2019	Screen	1182	Feacal
2019	Screen	1183	Feacal
2019	Screen	1184	Feacal
2019	Screen	1185	Feacal
2019	Screen	1186	Feacal
2019	Screen	1187	Feacal
2019	Screen	1188	Feacal
2019	Screen	1189	Feacal
2019	Screen	1190	Feacal
2019	Screen	1191	Swab (superficial)
2019	Screen	1192	Feacal
2019	Screen	1193	Feacal
2019	Screen	1194	Feacal
2019	Screen	1195	Feacal
2019	Screen	1196	Feacal
2019	Screen	1197	Feacal
2019	Screen	1198	Feacal
2019	Screen	1199	Feacal
2019	Screen	1200	Feacal
2019	Screen	1201	Feacal
2019	Screen	1202	Feacal
2019	Screen	1203	Feacal
2019	Screen	1204	Feacal
2019	Screen	1205	Feacal
2019	Screen	1206	Feacal
2019	Screen	1207	Feacal
2019	Screen	1208	Feacal
2019	Screen	1209	Feacal
2019	Screen	1210	Feacal
2019	Screen	1211	Feacal
2019	Screen	1212	Feacal
2019	Screen	1213	Feacal
2019	Screen	1214	Feacal
2019	Screen	1215	Feacal
2019	Screen	1216	Feacal
2019	Screen	1217	Feacal
2019	Screen	1218	Feacal
2019	Screen	1219	Feacal
2019	Screen	1220	Feacal
2019	Screen	1221	Feacal
2019	Screen	1222	Feacal
2019	Screen	1223	Feacal
2019	Screen	1224	Feacal
2019	Screen	1225	Feacal
2019	Screen	1226	Feacal
2019	Screen	1227	Feacal
2019	Screen	1228	Feacal
2019	Screen	1229	Feacal
2019	Screen	1230	Feacal
2019	Screen	1231	Feacal
2019	Screen	1232	Feacal
2019	Screen	1233	Feacal
2019	Screen	1234	Feacal
2019	Screen	1235	Feacal
2019	Screen	1236	Feacal
2019	Screen	1237	Feacal
2019	Screen	1238	Feacal
2019	Screen	1239	Feacal
2019	Screen	1240	Feacal
2019	Screen	1241	Feacal
2019	Screen	1242	Feacal
2019	Screen	1243	Feacal
2019	Screen	1244	Feacal
2019	Screen	1245	Feacal
2019	Screen	1246	Feacal
2019	Screen	1247	Feacal
2019	Screen	1248	Feacal
2019	Screen	1249	Feacal
2019	Screen	1250	Feacal
2019	Screen	1251	Feacal
2019	Screen	1252	Feacal
2019	Screen	1253	Feacal
2019	Screen	1254	Feacal
2019	Screen	1255	Feacal
2019	Screen	1256	Feacal
2019	Screen	1257	Feacal
2019	Screen	1258	Feacal
2019	Screen	1259	Feacal
2019	Screen	1260	Feacal
2019	Screen	1261	Feacal
2019	Screen	1262	Feacal
2019	Screen	1263	Feacal
2019	Screen	1264	Feacal
2019	Screen	1265	Feacal
2019	Screen	1266	Feacal
2019	Screen	1267	Feacal
2019	Screen	1268	Feacal
2019	Screen	1269	Feacal
2019	Screen	1270	Feacal
2019	Screen	1271	Feacal
2019	Screen	1272	Feacal
2019	Screen	1273	Feacal
2019	Screen	1274	Feacal
2019	Screen	1275	Feacal
2019	Screen	1276	Feacal
2019	Screen	1277	Feacal
2019	Screen	1278	Feacal
2019	Screen	1279	Feacal
2019	Screen	1280	Feacal
2019	Screen	1281	Feacal
2019	Screen	1282	Feacal
2019	Screen	1283	Feacal
2019	Screen	1284	Feacal
2019	Screen	1285	Feacal
2019	Screen	1286	Feacal
2019	Screen	1287	Feacal
2019	Screen	1288	Feacal
2019	Screen	1289	Feacal
2019	Screen	1290	Feacal
2019	Screen	1291	Feacal
2019	Screen	1292	Feacal
2019	Screen	1293	Feacal
2019	Screen	1294	Feacal
2019	Screen	1295	Feacal
2019	Screen	1296	Feacal
2019	Screen	1297	Feacal
2019	Screen	1298	Feacal
2019	Screen	1299	Feacal
2019	Screen	1300	Feacal
2019	Screen	1301	Feacal
2019	Screen	1302	Feacal
2019	Screen	1303	Feacal
2019	Screen	1304	Feacal
2019	Screen	1305	Feacal
2019	Screen	1306	Feacal
2019	Screen	1307	Feacal
2019	Screen	1308	Feacal
2019	Screen	1309	Feacal
2019	Screen	1310	Feacal
2019	Screen	1311	Feacal
2019	Screen	1312	Feacal
2019	Screen	1313	Feacal
2019	Screen	1314	Feacal
2019	Screen	1315	Feacal
2019	Screen	1316	Feacal
2019	Screen	1317	Feacal
2019	Screen	1318	Feacal
2019	Screen	1319	Feacal
2019	Screen	1320	Feacal
2019	Screen	1321	Feacal
2019	Screen	1322	Feacal
2019	Screen	1323	Feacal
2019	Screen	1324	Feacal
2019	Screen	1325	Feacal
2019	Screen	1326	Feacal
2019	Screen	1327	Feacal
2019	Screen	1328	Feacal
2019	Screen	1329	Feacal
2019	Screen	1330	Feacal
2019	Screen	1331	Feacal
2019	Screen	1332	Feacal
2019	Screen	1333	Feacal
2019	Screen	1334	Feacal
2019	Screen	1335	Feacal
2019	Screen	1336	Feacal
2019	Screen	1337	Feacal
2019	Screen	1338	Feacal
2019	Screen	1339	Feacal
2019	Screen	1340	Feacal
2019	Screen	1341	Feacal
2019	Screen	1342	Feacal
2019	Screen	1343	Feacal
2019	Screen	1344	Feacal
2019	Screen	1345	Feacal
2019	Screen	1346	Feacal
2019	Screen	1347	Feacal
2019	Screen	1348	Feacal
2019	Screen	1349	Feacal
2019	Screen	1350	Feacal
2019	Screen	1351	Feacal
2019	Screen	1352	Feacal
2019	Screen	1353	Feacal
2019	Screen	1354	Feacal
2019	Screen	1355	Feacal
2019	Screen	1356	Feacal
2019	Screen	1357	Feacal
2019	Screen	1358	Feacal
2019	Screen	1359	Feacal
2019	Screen	1360	Feacal
2019	Screen	1361	Feacal
2019	Screen	1362	Feacal
2019	Screen	1363	Feacal
2019	Screen	1364	Feacal
2019	Screen	1365	Feacal
2019	Screen	1366	Feacal
2019	Screen	1367	Feacal
2019	Screen	1368	Feacal
2019	Screen	1369	Feacal
2019	Screen	1370	Feacal
2019	Screen	1371	Feacal
2019	Screen	1372	Feacal
2019	Screen	1373	Feacal
2019	Screen	1374	Feacal
2019	Screen	1375	Feacal
2019	Screen	1376	Feacal
2019	Screen	1377	Feacal
2019	Screen	1378	Feacal
2019	Screen	1379	Feacal
2019	Screen	1380	Feacal
2019	Screen	1381	Feacal
2019	Screen	1382	Feacal
2019	Screen	1383	Feacal
2019	Screen	1384	Feacal
2019	Screen	1385	Feacal
2019	Screen	1386	Feacal
2019	Screen	1387	Feacal
2019	Screen	1388	Feacal
2019	Screen	1389	Feacal
2019	Screen	1390	Feacal
2019	Screen	1391	Feacal
2019	Screen	1392	Feacal
2019	Screen	1393	Feacal
2019	Screen	1394	Feacal
2019	Screen	1395	Feacal
2019	Screen	1396	Feacal
2019	Screen	1397	Feacal
2019	Screen	1398	Feacal
2019	Screen	1399	Feacal
2019	Screen	1400	Feacal
2019	Screen	1401	Feacal
2019	Screen	1402	Feacal
2019	Screen	1403	Feacal
2019	Screen	1404	Feacal
2019	Screen	1405	Feacal
2019	Screen	1406	Feacal
2019	Screen	1407	Feacal
2019	Screen	1408	Feacal
2019	Screen	1409	Feacal
2019	Screen	1410	Feacal
2019	Screen	1411	Feacal
2019	Screen	1412	Feacal
2019	Screen	1413	Feacal
2019	Screen	1414	Feacal
2019	Screen	1415	Feacal
2019	Screen	1416	Feacal
2019	Screen	1417	Feacal
2019	Screen	1418	Feacal
2019	Screen	1419	Feacal
2019	Screen	1420	Feacal
2019	Screen	1421	Feacal
2019	Screen	1422	Feacal
2019	Screen	1423	Feacal
2019	Screen	1424	Feacal
2019	Screen	1425	Feacal
2019	Screen	1426	Feacal
2019	Screen	1427	Feacal
2019	Screen	1428	Feacal
2019	Screen	1429	Feacal
2019	Screen	1430	Feacal
2019	Screen	1431	Feacal
2019	Screen	1432	Feacal
2019	Screen	1433	Feacal
2019	Screen	1434	Feacal
2019	Screen	1435	Feacal
2019	Screen	1436	Feacal
2019	Screen	1437	Feacal
2019	Screen	1438	Feacal
2019	Screen	1439	Feacal
2019	Screen	1440	Feacal
2019	Screen	1441	Feacal
2019	Screen	1442	Feacal
2019	Screen	1443	Feacal
2019	Screen	1444	Feacal
2019	Screen	1445	Feacal
2019	Screen	1446	Feacal
2019	Screen	1447	Feacal
2019	Screen	1448	Feacal
2019	Screen	1449	Feacal
2019	Screen	1450	Feacal
2019	Screen	1451	Feacal
2019	Screen	1452	Feacal
2019	Screen	1453	Feacal
2019	Screen	1454	Feacal
2019	Screen	1455	Feacal
2019	Screen	1456	Feacal
2019	Screen	1457	Feacal
2019	Screen	1458	Feacal
2019	Screen	1459	Feacal
2019	Screen	1460	Feacal
2019	Screen	1461	Feacal
2019	Screen	1462	Feacal
2019	Screen	1463	Feacal
2019	Screen	1464	Feacal
2019	Screen	1465	Feacal
2019	Screen	1466	Feacal
2019	Screen	1467	Feacal
2019	Screen	1468	Feacal
2019	Screen	1469	Feacal
2019	Screen	1470	Feacal
2019	Screen	1471	Feacal
2019	Screen	1472	Swab (superficial)
2019	Screen	1473	Feacal
2019	Screen	1474	Feacal
2019	Screen	1475	Feacal
2019	Screen	1476	Feacal
2020	Clinical	1477	Respiratory
2020	Clinical	1478	Urine
2020	Clinical	1479	Fluid aspirate
2020	Clinical	1480	Swab (superficial)
2020	Clinical	1481	Urine
2020	Clinical	1482	Blood culture
2020	Clinical	1483	Urine
2020	Clinical	1484	Catheter
2020	Clinical	1485	Tissue
2020	Clinical	1486	Fluid aspirate
2020	Clinical	1487	Blood culture
2020	Clinical	1488	Urine
2020	Clinical	1489	Tissue
2020	Clinical	1490	Respiratory
2020	Clinical	1491	Blood culture
2020	Clinical	1492	Urine
2020	Clinical	1493	Urine
2020	Clinical	1494	Blood culture
2020	Clinical	1495	Swab (superficial)
2020	Clinical	1496	Urine
2020	Clinical	1497	Swab (superficial)
2020	Clinical	1498	Urine
2020	Clinical	1499	Swab (superficial)
2020	Clinical	1500	Fluid aspirate
2020	Clinical	1501	Urine
2020	Clinical	1502	Urine
2020	Clinical	1503	Urine
2020	Clinical	1504	Urine
2020	Clinical	1505	Urine
2020	Clinical	1506	Urine
2020	Clinical	1507	Urine
2020	Clinical	1508	Urine
2020	Clinical	1509	Urine
2020	Clinical	1510	Respiratory
2020	Clinical	1511	Catheter
2020	Clinical	1512	Fluid aspirate
2020	Clinical	1513	Respiratory
2020	Clinical	1514	Swab (superficial)
2020	Clinical	1515	Urine
2020	Clinical	1516	Swab (superficial)
2020	Clinical	1517	Urine
2020	Clinical	1518	Urine
2020	Clinical	1519	Tissue
2020	Clinical	1520	Blood culture
2020	Clinical	1521	Urine
2020	Clinical	1522	Blood culture
2020	Clinical	1523	Swab (superficial)
2020	Clinical	1524	Urine
2020	Clinical	1525	Urine
2020	Clinical	1526	Swab (superficial)
2020	Clinical	1527	Respiratory
2020	Clinical	1528	Blood culture
2020	Clinical	1529	Urine
2020	Clinical	1530	Blood culture
2020	Clinical	1531	Urine
2020	Clinical	1532	Urine
2020	Clinical	1533	Respiratory
2020	Clinical	1534	Urine
2020	Clinical	1535	Catheter
2020	Clinical	1536	Urine
2020	Clinical	1537	Fluid aspirate
2020	Clinical	1538	Respiratory
2020	Clinical	1539	Urine
2020	Clinical	1540	Urine
2020	Clinical	1541	Blood culture
2020	Clinical	1542	Respiratory
2020	Clinical	1543	Urine
2020	Clinical	1544	Blood culture
2020	Clinical	1545	Blood culture
2020	Clinical	1546	Blood culture
2020	Clinical	1547	Urine
2020	Clinical	1548	Swab (superficial)
2020	Clinical	1549	Fluid aspirate
2020	Clinical	1550	Fluid aspirate
2020	Clinical	1551	Swab (superficial)
2020	Clinical	1552	Swab (superficial)
2020	Clinical	1553	Blood culture
2020	Clinical	1554	Fluid aspirate
2020	Clinical	1555	Urine
2020	Clinical	1556	Fluid aspirate
2020	Clinical	1557	Urine
2020	Clinical	1558	Abscess (deep)
2020	Clinical	1559	Urine
2020	Clinical	1560	Abscess (deep)
2020	Clinical	1561	Urine
2020	Clinical	1562	Fluid aspirate
2020	Clinical	1563	Swab (superficial)
2020	Clinical	1564	Swab (superficial)
2020	Clinical	1565	Respiratory
2020	Clinical	1566	Respiratory
2020	Clinical	1567	Blood culture
2020	Clinical	1568	Urine
2020	Clinical	1569	Urine
2020	Clinical	1570	Tissue
2020	Clinical	1571	Urine
2020	Clinical	1572	Urine
2020	Clinical	1573	Tissue
2020	Clinical	1574	Fluid aspirate
2020	Clinical	1575	Urine
2020	Clinical	1576	Blood culture
2020	Clinical	1577	Catheter
2020	Clinical	1578	Blood culture
2020	Clinical	1579	Tissue
2020	Clinical	1580	Fluid aspirate
2020	Clinical	1581	Urine
2020	Clinical	1582	Blood culture
2020	Clinical	1583	Respiratory
2020	Clinical	1584	Urine
2020	Clinical	1585	Blood culture
2020	Clinical	1586	Fluid aspirate
2020	Clinical	1587	Urine
2020	Clinical	1588	Abscess (deep)
2020	Clinical	1589	Urine
2020	Clinical	1590	Blood culture
2020	Clinical	1591	Blood culture
2020	Clinical	1592	Fluid aspirate
2020	Clinical	1593	Urine
2020	Clinical	1594	Swab (superficial)
2020	Clinical	1595	Swab (superficial)
2020	Clinical	1596	Urine
2020	Clinical	1597	Urine
2020	Clinical	1598	Urine
2020	Clinical	1599	Blood culture
2020	Clinical	1600	Urine
2020	Clinical	1601	Urine
2020	Clinical	1602	Fluid aspirate
2020	Clinical	1603	Blood culture
2020	Clinical	1604	Tissue
2020	Clinical	1605	Swab (superficial)
2020	Clinical	1606	Abscess (deep)
2020	Clinical	1607	Catheter
2020	Clinical	1608	Catheter
2020	Clinical	1609	Urine
2020	Clinical	1610	Swab (superficial)
2020	Clinical	1611	Fluid aspirate
2020	Clinical	1612	Urine
2020	Clinical	1613	Swab (superficial)
2020	Clinical	1614	Respiratory
2020	Clinical	1615	Urine
2020	Clinical	1616	Respiratory
2020	Clinical	1617	Blood culture
2020	Clinical	1618	Blood culture
2020	Clinical	1619	Urine
2020	Clinical	1620	Urine
2020	Clinical	1621	Blood culture
2020	Clinical	1622	Tissue
2020	Clinical	1623	Abscess (deep)
2020	Clinical	1624	Catheter
2020	Clinical	1625	Urine
2020	Clinical	1626	Urine
2020	Clinical	1627	Blood culture
2020	Clinical	1628	Blood culture
2020	Clinical	1629	Blood culture
2020	Clinical	1630	Catheter
2020	Clinical	1631	Blood culture
2020	Clinical	1632	Respiratory
2020	Clinical	1633	Blood culture
2020	Clinical	1634	Blood culture
2020	Clinical	1635	Respiratory
2020	Clinical	1636	Urine
2020	Clinical	1637	Urine
2020	Clinical	1638	Urine
2020	Clinical	1639	Urine
2020	Clinical	1640	Fluid aspirate
2020	Clinical	1641	Blood culture
2020	Clinical	1642	Catheter
2020	Clinical	1643	Respiratory
2020	Clinical	1644	Urine
2020	Clinical	1645	Urine
2020	Clinical	1646	Urine
2020	Clinical	1647	Respiratory
2020	Clinical	1648	Abscess (deep)
2020	Clinical	1649	Urine
2020	Clinical	1650	Blood culture
2020	Clinical	1651	Urine
2020	Clinical	1652	Abscess (deep)
2020	Clinical	1653	Tissue
2020	Clinical	1654	Tissue
2020	Clinical	1655	Blood culture
2020	Clinical	1656	Urine
2020	Clinical	1657	Catheter
2020	Clinical	1658	Abscess (deep)
2020	Clinical	1659	Urine
2020	Clinical	1660	Urine
2020	Clinical	1661	Swab (superficial)
2020	Clinical	1662	Urine
2020	Clinical	1663	Urine
2020	Clinical	1664	Urine
2020	Clinical	1665	Urine
2020	Clinical	1666	Swab (superficial)
2020	Clinical	1667	Urine
2020	Clinical	1668	Fluid aspirate
2020	Clinical	1669	Blood culture
2020	Clinical	1670	Blood culture
2020	Clinical	1671	Urine
2020	Clinical	1672	Fluid aspirate
2020	Clinical	1673	Blood culture
2020	Clinical	1674	Urine
2020	Clinical	1675	Respiratory
2020	Clinical	1676	Blood culture
2020	Clinical	1677	Urine
2020	Clinical	1678	Blood culture
2020	Clinical	1679	Urine
2020	Clinical	1680	Respiratory
2020	Clinical	1681	Urine
2020	Clinical	1682	Blood culture
2020	Clinical	1683	Tissue
2020	Clinical	1684	Swab (superficial)
2020	Clinical	1685	Blood culture
2020	Clinical	1686	Catheter
2020	Clinical	1687	Urine
2020	Clinical	1688	Urine
2020	Clinical	1689	Urine
2020	Clinical	1690	Blood culture
2020	Clinical	1691	Urine
2020	Clinical	1692	Urine
2020	Clinical	1693	Blood culture
2020	Clinical	1694	Urine
2020	Clinical	1695	Urine
2020	Clinical	1696	Catheter
2020	Clinical	1697	Feacal
2020	Clinical	1698	Urine
2020	Clinical	1699	Urine
2020	Clinical	1700	Urine
2020	Clinical	1701	Blood culture
2020	Clinical	1702	Respiratory
2020	Clinical	1703	Swab (superficial)
2020	Clinical	1704	Fluid aspirate
2020	Clinical	1705	Respiratory
2020	Clinical	1706	Urine
2020	Clinical	1707	Urine
2020	Clinical	1708	Urine
2020	Clinical	1709	Urine
2020	Clinical	1710	Tissue
2020	Clinical	1711	Tissue
2020	Clinical	1712	Swab (superficial)
2020	Clinical	1713	Respiratory
2020	Clinical	1714	Catheter
2020	Clinical	1715	Urine
2020	Clinical	1716	Tissue
2020	Clinical	1717	Swab (superficial)
2020	Clinical	1718	Blood culture
2020	Clinical	1719	Blood culture
2020	Clinical	1720	Blood culture
2020	Clinical	1721	Tissue
2020	Clinical	1722	Blood culture
2020	Clinical	1723	Urine
2020	Clinical	1724	Urine
2020	Clinical	1725	Swab (superficial)
2020	Clinical	1726	Urine
2020	Clinical	1727	Respiratory
2020	Clinical	1728	Urine
2020	Clinical	1729	Blood culture
2020	Clinical	1730	Urine
2020	Clinical	1731	Urine
2020	Clinical	1732	Blood culture
2020	Clinical	1733	Abscess (deep)
2020	Clinical	1734	Urine
2020	Clinical	1735	Swab (superficial)
2020	Clinical	1736	Abscess (deep)
2020	Clinical	1737	Abscess (deep)
2020	Clinical	1738	Swab (superficial)
2020	Clinical	1739	Respiratory
2020	Clinical	1740	Respiratory
2020	Clinical	1741	Blood culture
2020	Clinical	1742	Urine
2020	Clinical	1743	Blood culture
2020	Clinical	1744	Urine
2020	Clinical	1745	Catheter
2020	Clinical	1746	Respiratory
2020	Clinical	1747	Urine
2020	Clinical	1748	Urine
2020	Clinical	1749	Blood culture
2020	Clinical	1750	Respiratory
2020	Clinical	1751	Swab (superficial)
2020	Clinical	1752	Respiratory
2020	Clinical	1753	Urine
2020	Clinical	1754	Urine
2020	Clinical	1755	Urine
2020	Clinical	1756	Urine
2020	Clinical	1757	Respiratory
2020	Clinical	1758	Blood culture
2020	Clinical	1759	Urine
2020	Clinical	1760	Urine
2020	Clinical	1761	Blood culture
2020	Clinical	1762	Tissue
2020	Clinical	1763	Tissue
2020	Clinical	1764	Tissue
2020	Clinical	1765	Urine
2020	Clinical	1766	Urine
2020	Clinical	1767	Urine
2020	Clinical	1768	Blood culture
2020	Clinical	1769	Urine
2020	Clinical	1770	Urine
2020	Clinical	1771	Blood culture
2020	Clinical	1772	Blood culture
2020	Clinical	1773	Blood culture
2020	Clinical	1774	Abscess (deep)
2020	Clinical	1775	Urine
2020	Clinical	1776	Catheter
2020	Clinical	1777	Fluid aspirate
2020	Clinical	1778	Urine
2020	Clinical	1779	Urine
2020	Clinical	1780	Urine
2020	Clinical	1781	Urine
2020	Clinical	1782	Urine
2020	Clinical	1783	Respiratory
2020	Clinical	1784	Respiratory
2020	Clinical	1785	Tissue
2020	Clinical	1786	Fluid aspirate
2020	Clinical	1787	Tissue
2020	Clinical	1788	Urine
2020	Clinical	1789	Urine
2020	Clinical	1790	Tissue
2020	Clinical	1791	Swab (superficial)
2020	Clinical	1792	Catheter
2020	Clinical	1793	Fluid aspirate
2020	Clinical	1794	Urine
2020	Clinical	1795	Fluid aspirate
2020	Clinical	1796	Blood culture
2020	Clinical	1797	Catheter
2020	Clinical	1798	Urine
2020	Clinical	1799	Urine
2020	Clinical	1800	Urine
2020	Clinical	1801	Blood culture
2020	Clinical	1802	Abscess (deep)
2020	Clinical	1803	Tissue
2020	Clinical	1804	Catheter
2020	Clinical	1805	Tissue
2020	Clinical	1806	Urine
2020	Clinical	1807	Swab (superficial)
2020	Clinical	1808	Fluid aspirate
2020	Clinical	1809	Urine
2020	Clinical	1810	Blood culture
2020	Clinical	1811	Urine
2020	Clinical	1812	Urine
2020	Clinical	1813	Urine
2020	Clinical	1814	Urine
2020	Clinical	1815	Swab (superficial)
2020	Clinical	1816	Fluid aspirate
2020	Clinical	1817	Respiratory
2020	Clinical	1818	Blood culture
2020	Clinical	1819	Swab (superficial)
2020	Clinical	1820	Urine
2020	Clinical	1821	Urine
2020	Clinical	1822	Blood culture
2020	Clinical	1823	Swab (superficial)
2020	Clinical	1824	Catheter
2020	Clinical	1825	Urine
2020	Clinical	1826	Blood culture
2020	Clinical	1827	Fluid aspirate
2020	Clinical	1828	Respiratory
2020	Clinical	1829	Urine
2020	Clinical	1830	Urine
2020	Clinical	1831	Urine
2020	Clinical	1832	Blood culture
2020	Clinical	1833	Catheter
2020	Clinical	1834	Urine
2020	Clinical	1835	Catheter
2020	Clinical	1836	Tissue
2020	Clinical	1837	Abscess (deep)
2020	Clinical	1838	Fluid aspirate
2020	Clinical	1839	Swab (superficial)
2020	Clinical	1840	Catheter
2020	Clinical	1841	Tissue
2020	Clinical	1842	Blood culture
2020	Clinical	1843	Urine
2020	Clinical	1844	Urine
2020	Clinical	1845	Respiratory
2020	Clinical	1846	Respiratory
2020	Clinical	1847	Urine
2020	Clinical	1848	Fluid aspirate
2020	Clinical	1849	Blood culture
2020	Clinical	1850	Urine
2020	Clinical	1851	Blood culture
2020	Clinical	1852	Fluid aspirate
2020	Clinical	1853	Urine
2020	Clinical	1854	Tissue
2020	Clinical	1855	Urine
2020	Clinical	1856	Respiratory
2020	Clinical	1857	Blood culture
2020	Clinical	1858	Blood culture
2020	Clinical	1859	Tissue
2020	Clinical	1860	Urine
2020	Clinical	1861	Blood culture
2020	Clinical	1862	Urine
2020	Clinical	1863	Urine
2020	Clinical	1864	Blood culture
2020	Clinical	1865	Respiratory
2020	Clinical	1866	Swab (superficial)
2020	Clinical	1867	Catheter
2020	Clinical	1868	Blood culture
2020	Clinical	1869	Urine
2020	Clinical	1870	Tissue
2020	Clinical	1871	Urine
2020	Clinical	1872	Fluid aspirate
2020	Clinical	1873	Tissue
2020	Clinical	1874	Blood culture
2020	Clinical	1875	Catheter
2020	Clinical	1876	Blood culture
2020	Clinical	1877	Urine
2020	Clinical	1878	Respiratory
2020	Clinical	1879	Catheter
2020	Clinical	1880	Blood culture
2020	Clinical	1881	Abscess (deep)
2020	Clinical	1882	Urine
2020	Clinical	1883	Catheter
2020	Clinical	1884	Urine
2020	Clinical	1885	Urine
2020	Clinical	1886	Urine
2020	Clinical	1887	Blood culture
2020	Clinical	1888	Urine
2020	Clinical	1889	Respiratory
2020	Clinical	1890	Tissue
2020	Clinical	1891	Blood culture
2020	Clinical	1892	Urine
2020	Clinical	1893	Abscess (deep)
2020	Clinical	1894	Urine
2020	Clinical	1895	Respiratory
2020	Clinical	1896	Catheter
2020	Clinical	1897	Urine
2020	Clinical	1898	Swab (superficial)
2020	Clinical	1899	Swab (superficial)
2020	Clinical	1900	Tissue
2020	Clinical	1901	Blood culture
2020	Clinical	1902	Catheter
2020	Clinical	1903	Swab (superficial)
2020	Clinical	1904	Blood culture
2020	Clinical	1905	Fluid aspirate
2020	Clinical	1906	Swab (superficial)
2020	Clinical	1907	Blood culture
2020	Clinical	1908	Abscess (deep)
2020	Clinical	1909	Urine
2020	Clinical	1910	Blood culture
2020	Clinical	1911	Blood culture
2020	Clinical	1912	Urine
2020	Clinical	1913	Abscess (deep)
2020	Clinical	1914	Urine
2020	Clinical	1915	Abscess (deep)
2020	Clinical	1916	Urine
2020	Clinical	1917	Abscess (deep)
2020	Clinical	1918	Abscess (deep)
2020	Clinical	1919	Fluid aspirate
2020	Clinical	1920	Blood culture
2020	Clinical	1921	Respiratory
2020	Clinical	1922	Tissue
2020	Clinical	1923	Blood culture
2020	Clinical	1924	Urine
2020	Clinical	1925	Blood culture
2020	Clinical	1926	Blood culture
2020	Clinical	1927	Urine
2020	Clinical	1928	Tissue
2020	Clinical	1929	Fluid aspirate
2020	Clinical	1930	Tissue
2020	Clinical	1931	Catheter
2020	Clinical	1932	Catheter
2020	Clinical	1933	Urine
2020	Clinical	1934	Respiratory
2020	Clinical	1935	Blood culture
2020	Clinical	1936	Urine
2020	Clinical	1937	Urine
2020	Clinical	1938	Respiratory
2020	Clinical	1939	Urine
2020	Clinical	1940	Tissue
2020	Clinical	1941	Blood culture
2020	Clinical	1942	Urine
2020	Clinical	1943	Blood culture
2020	Clinical	1944	Respiratory
2020	Clinical	1945	Urine
2020	Clinical	1946	Urine
2020	Clinical	1947	Blood culture
2020	Clinical	1948	Urine
2020	Clinical	1949	Urine
2020	Clinical	1950	Catheter
2020	Clinical	1951	Urine
2020	Clinical	1952	Swab (superficial)
2020	Clinical	1953	Fluid aspirate
2020	Clinical	1954	Urine
2020	Clinical	1955	Swab (superficial)
2020	Clinical	1956	Blood culture
2020	Clinical	1957	Urine
2020	Clinical	1958	Urine
2020	Clinical	1959	Urine
2020	Clinical	1960	Blood culture
2020	Clinical	1961	Blood culture
2020	Clinical	1962	Urine
2020	Clinical	1963	Urine
2020	Clinical	1964	Catheter
2020	Clinical	1965	Fluid aspirate
2020	Clinical	1966	Urine
2020	Clinical	1967	Urine
2020	Clinical	1968	Blood culture
2020	Clinical	1969	Tissue
2020	Clinical	1970	Blood culture
2020	Clinical	1971	Respiratory
2020	Clinical	1972	Blood culture
2020	Clinical	1973	Tissue
2020	Clinical	1974	Urine
2020	Clinical	1975	Tissue
2020	Clinical	1976	Respiratory
2020	Clinical	1977	Blood culture
2020	Clinical	1978	Urine
2020	Clinical	1979	urine
2020	Clinical	1980	Blood culture
2020	Clinical	1981	Catheter
2020	Clinical	1982	Respiratory
2020	Clinical	1983	Urine
2020	Clinical	1984	Urine
2020	Clinical	1985	Abscess (deep)
2020	Clinical	1986	Blood culture
2020	Clinical	1987	Urine
2020	Clinical	1988	Swab (superficial)
2020	Clinical	1989	Respiratory
2020	Clinical	1990	Catheter
2020	Clinical	1991	Swab (superficial)
2020	Clinical	1992	Urine
2020	Clinical	1993	Urine
2020	Clinical	1994	Respiratory
2020	Clinical	1995	Urine
2020	Clinical	1996	Swab (superficial)
2020	Clinical	1997	Swab (superficial)
2020	Clinical	1998	Blood culture
2020	Clinical	1999	Urine
[truncated: 243 more rows]

## Sheet: Facilities
	Facility name	Freq.	Percent
	Alan Blyth Hospital	1	0.04
	Albow Gardens CDC	1	0.04
	Alma CDC	1	0.04
	Barrydale Clinic	1	0.04
	Beaufort West Hospital	1	0.04
	Bishop Lavis CDC	1	0.04
	Brackengate Intermediate Care	1	0.04
	Brewelskloof TB Hospital	1	0.04
	Brooklyn Chest Hospital	14	0.62
	Caledon Hospital	5	0.22
	Calitzdorp (Bergsig) Clinic	1	0.04
	Ceres Hospital	3	0.13
	Citrusdal Hospital	2	0.09
	Clanwilliam Hospital	4	0.18
	DP Marais TB Hospital	5	0.22
	Dalvale Clinic	1	0.04
	De Doorns Clinic	1	0.04
	Delft CHC	3	0.13
	Du Noon CHC	1	0.04
	Eerste River Hospital	17	0.76
	Fagan Street Clinic	1	0.04
	False Bay Hospital	3	0.13
	George Hospital	18	0.80
	Grabouw CHC	1	0.04
	Groote Schuur Hospital	520	23.19
	Hanover Park CHC	1	0.04
	Helderberg Hospital	41	1.83
	Hermanus CDC	2	0.09
	Hermanus Hospital	3	0.13
	Karl Bremer Hospital	111	4.95
	Kayamandi Clinic	1	0.04
	Khayelitsha (Site B) CHC	3	0.13
	Khayelitsha Hospital	113	5.04
	Klapmuts Clinic	1	0.04
	Klawer Clinic	1	0.04
	Kleinvlei CDC	2	0.09
	Knysna Hospital	1	0.04
	Kraaifontein CHC	1	0.04
	Kuyasa CDC	1	0.04
	Kylemore Clinic	1	0.04
	Langa Clinic	1	0.04
	Living Hope Trust Intermediate Care	2	0.09
	Macassar CDC	1	0.04
	Malmesbury CDC	1	0.04
	Mitchells Plain CHC	1	0.04
	Mitchells Plain Hospital	28	1.25
	Montagu Hospital	2	0.09
	Moorreesburg Clinic	1	0.04
	Mowbray Maternity Hospital	4	0.18
	New Horizon Clinic	1	0.04
	New Somerset Hospital	19	0.85
	Orchard D/C Clinic	1	0.04
	Otto Du Plessis Hospital	1	0.04
	Oudtshoorn Hospital	1	0.04
	Paarl Hospital	73	3.26
	Parow CDC	1	0.04
	Plettenberg Bay Clinic	1	0.04
	Pollsmoor Correctional Centre	1	0.04
	Railton Clinic	2	0.09
	Red Cross War Memorial Children's Hos..	115	5.13
	Retreat MOU	1	0.04
	Riebeek Kasteel Clinic	1	0.04
	Riversdale Hospital	1	0.04
	Robertson Hospital	1	0.04
	SAMHS George Military Medical Room	1	0.04
	SAMHS Oudtshoorn Sickbay	1	0.04
	Scottsdene CDC	1	0.04
	Sedgefield Clinic	1	0.04
	Sonstraal TB Hospital	1	0.04
	Stellenbosch Hospital	4	0.18
	Strand CDC	1	0.04
	Swartland Hospital	6	0.27
	Swellendam Hospital	4	0.18
	Tygerberg Hospital	931	41.53
	Victoria Hospital	31	1.38
	Voorberg Correctional Centre	1	0.04
	Vredenburg Hospital	2	0.09
	Vredendal Hospital	3	0.13
	Vredendal North Clinic	1	0.04
	Wellington CDC	1	0.04
	Wesbank Clinic	2	0.09
	Wesfleur Hospital	7	0.31
	Western Cape Rehabilitation Centre	10	0.45
	Worcester CDC	3	0.13
	Worcester Hospital	78	3.48
	Total	2.242	100.00
.
